# Supplementary material for: Identification of High Molecular Variation Loci in Complete Chloroplast Genomes of Mammillaria (Cactaceae, Caryophyllales)
Source: Genes (Basel). 2020 Jul 21;11(7):830. doi: 10.3390/genes11070830 (PMC7397273; doi:10.3390/genes11070830)
Supplement: Supplementary file 1 [file genes-11-00830-s001.zip]

Archive with 4 entries (4 files):
- Supplementary_files/Table_S1_Mammillaria_Chincoyaetal.docx
- Supplementary_files/Table_S2_Mammillaria_Chincoyaetal.xls
- Supplementary_files/Table_S3_Mammillaria_Chincoyaetal.docx
- Supplementary_files/Table_S4_Mammillaria_Chincoyaetal.xls
