# Supplementary material for: Identification of High Molecular Variation Loci in Complete Chloroplast Genomes of Mammillaria (Cactaceae, Caryophyllales)
Source: Genes (Basel). 2020 Jul 21;11(7):830. doi: 10.3390/genes11070830 (PMC7397273; doi:10.3390/genes11070830)
Supplement: Supplementary file 1 [file genes-11-00830-s001.zip › Supplementary_files/Table_S2_Mammillaria_Chincoyaetal.xls]

## Sheet: S2
Table S2: Nucleotide composition of SSRs (in parenthesis) and number of repeats (out of parenthesis) identified in the complete chloroplast genome of seven Mammillaria species. The location (start-end) of these SSRs is referred to the DNA sequences with accession number shown in S1.
M. albilflora			M. crucigera			M. huitzilopochtli			M. pectinifera			M. solisioides			M. supertexta			M. zephyranthoides
Start	End	Repeat	Start	End	Repeat	Start	End	Repeat	Start	End	Repeat	Start	End	Repeat	Start	End	Repeat	Start	End	Repeat
2984	2997	(T)14	551	560	(A)10	2230	2241	(T)12	1928	1937	(A)10	778	788	(T)11	1934	1948	(A)15	2281	2290	(A)10
3258	3267	(T)10	588	597	(T)10	4743	4752	(A)10	3582	3592	(T)11	2557	2568	(T)12	6225	6239	(T)15	2871	2880	(A)10
3426	3435	(A)10	2306	2318	(A)13	5435	5446	(TA)6	5211	5220	(A)10	2571	2581	(A)11	7569	7578	(A)10	2962	2972	(A)11
6853	6864	(A)12	2370	2380	(T)11	5680	5691	(A)12	6300	6311	(TA)6	4496	4506	(T)11	9029	9041	(T)13	3741	3776	(GACGAG)6
7983	7992	(A)10	2383	2392	(A)10	6176	6185	(T)10	7790	7800	(A)11	5718	5734	(T)17	10593	10605	(T)13	4574	4583	(T)10
11001	11011	(T)11	5529	5541	(T)13	7536	7555	(AT)10	8079	8089	(A)11	7063	7072	(A)10	11537	11547	(A)11	7521	7531	(T)11
12096	12107	(A)12	9887	9896	(T)10	12202	12213	(T)12	8376	8385	(A)10	8369	8379	(T)11	13179	13190	(T)12	13022	13031	(T)10
12594	12603	(A)10	15440	15451	(TA)6	13549	13558	(A)10	9575	9584	(T)10	8541	8557	(T)17	13219	13228	(A)10	18309	18319	(T)11
13378	13389	(T)12	15473	15484	(A)12	19160	19173	(T)14	10250	10259	(T)10	10107	10116	(T)10	15285	15294	(T)10	19913	19922	(T)10
13993	14004	(T)12	20098	20107	(T)10	21141	21150	(T)10	12626	12636	(T)11	11040	11053	(A)14	16175	16186	(TA)6	21750	21760	(A)11
16092	16101	(T)10	21464	21507	(ATAA)11	24069	24079	(A)11	12722	12732	(A)11	12684	12694	(T)11	16208	16218	(A)11	29164	29174	(T)11
26474	26488	(AGA)5	27636	27650	(A)15	25254	25269	(A)16	12812	12821	(T)10	15713	15724	(TA)6	20832	20841	(T)10	32148	32159	(T)12
26510	26527	(AGA)6	29667	29676	(A)10	26101	26114	(T)14	13043	13053	(A)11	15746	15756	(A)11	22203	22226	(ATAA)6	34564	34573	(A)10
28965	28975	(A)11	30035	30049	(AGA)5	26447	26456	(A)10	15337	15347	(T)11	16806	16816	(T)11	28361	28372	(A)12	34945	34958	(AT)7
31758	31767	(A)10	32505	32515	(A)11	26944	26953	(A)10	18102	18112	(A)11	20088	20099	(T)12	30386	30395	(A)10	37077	37086	(A)10
33016	33029	(A)14	34878	34888	(A)11	32647	32656	(T)10	18114	18124	(T)11	30320	30334	(AGA)5	30739	30753	(AGA)5	49131	49140	(A)10
34368	34381	(A)14	35187	35200	(A)14	33776	33785	(T)10	18292	18301	(T)10	30364	30378	(AAG)5	33209	33219	(A)11	51581	51590	(A)10
35278	35288	(T)11	35513	35522	(T)10	33913	33922	(T)10	23578	23588	(T)11	31388	31399	(A)12	35602	35612	(A)11	52637	52647	(T)11
35862	35877	(AT)8	35825	35838	(T)14	34946	34955	(A)10	26091	26100	(A)10	32793	32803	(A)11	36222	36231	(T)10	54398	54407	(T)10
35877	35886	(T)10	35869	35883	(A)15	37397	37406	(A)10	26167	26177	(A)11	35540	35549	(T)10	36534	36548	(T)15	54482	54501	(AT)10
35995	36004	(A)10	37445	37454	(A)10	37982	37993	(A)12	26729	26738	(T)10	35852	35861	(T)10	36579	36594	(A)16	55744	55753	(A)10
36064	36073	(T)10	37960	37971	(A)12	38123	38133	(A)11	26738	26749	(TA)6	35893	35903	(A)11	37729	37740	(A)12	56910	56922	(T)13
37048	37063	(T)16	37993	38007	(T)15	38269	38280	(AT)6	26984	26997	(A)14	36751	36764	(T)14	38667	38683	(A)17	60649	60659	(T)11
51412	51422	(T)11	38851	38863	(T)13	38685	38697	(T)13	27469	27478	(T)10	37038	37052	(A)15	38705	38714	(T)10	60829	60838	(A)10
54199	54208	(T)10	39848	39858	(A)11	39258	39268	(C)11	29169	29182	(AT)7	37731	37741	(T)11	39283	39294	(TA)6	62426	62437	(AT)6
54223	54232	(A)10	45046	45055	(A)10	40026	40035	(A)10	31211	31220	(A)10	39087	39104	(TAA)6	39564	39574	(T)11	64963	64973	(T)11
54690	54700	(A)11	51493	51536	(TATT)11	41454	41468	(T)15	33836	33850	(T)15	40350	40360	(A)11	40558	40567	(A)10	67179	67189	(T)11
55552	55563	(A)12	52896	52905	(A)10	42508	42517	(T)10	34934	34947	(AT)7	45609	45618	(A)10	52237	52260	(TATT)6	67764	67773	(A)10
55604	55614	(A)11	57519	57530	(T)12	43914	43923	(A)10	35178	35193	(A)16	53194	53205	(A)12	53625	53634	(A)10	68609	68621	(T)13
55650	55659	(T)10	57552	57563	(TA)6	43937	43946	(T)10	38940	38949	(T)10	56477	56487	(A)11	58248	58258	(T)11	72982	72991	(A)10
56996	57006	(T)11	59017	59027	(T)11	43952	43961	(T)10	39527	39537	(T)11	57537	57547	(T)11	58280	58291	(TA)6	88873	88882	(A)10
57736	57745	(T)10	59049	59063	(A)15	45669	45678	(A)10	41502	41511	(T)10	57569	57580	(TA)6	59172	59181	(A)10	89658	89668	(A)11
59386	59399	(T)14	59165	59174	(A)10	48815	48829	(T)15	41806	41815	(A)10	59059	59068	(A)10	59273	59282	(A)10	91945	91955	(A)11
59401	59411	(A)11	59606	59616	(A)11	50614	50627	(AT)7	43876	43885	(T)10	59347	59356	(A)10	60067	60076	(A)10	92031	92040	(T)10
60040	60049	(A)10	61467	61476	(T)10	53178	53190	(T)13	44501	44510	(A)10	61512	61521	(T)10	60266	60277	(A)12	104015	104024	(T)10
60119	60131	(T)13	63117	63131	(T)15	55761	55770	(T)10	45684	45693	(A)10	63982	63991	(A)10	60326	60336	(A)11
63893	63906	(T)14	63846	63860	(T)15	58753	58764	(TA)6	46870	46879	(A)10	64301	64310	(A)10	63836	63847	(T)12
65805	65814	(T)10	63946	63955	(A)10	58786	58797	(A)12	46940	46952	(T)13	66594	66604	(T)11	64561	64576	(T)16
74268	74277	(T)10	64035	64044	(T)10	63411	63420	(T)10	47196	47205	(T)10	69359	69369	(A)11	64662	64672	(A)11
74523	74534	(A)12	66560	66572	(T)13	70921	70932	(A)12	47614	47624	(A)11	69371	69381	(T)11	64752	64762	(T)11
81318	81329	(T)12	69339	69349	(T)11	72937	72946	(A)10	47630	47640	(G)11	69549	69558	(T)10	65867	65878	(A)12
82397	82410	(AT)7	69517	69526	(T)10	73323	73337	(AGA)5	48257	48268	(TA)6	74835	74846	(T)12	67281	67293	(T)13
84593	84607	(CCT)5	74803	74814	(T)12	75793	75803	(A)11	53059	53072	(TA)7	77348	77358	(A)11	70060	70070	(T)11
85579	85588	(T)10	77316	77325	(A)10	78138	78147	(A)10	55326	55336	(A)11	77425	77434	(A)10	70238	70247	(T)10
87075	87084	(T)10	78002	78011	(T)10	78446	78460	(A)15	55585	55595	(A)11	77994	78005	(TA)6	78037	78046	(A)10
89055	89064	(T)10	78015	78026	(TA)6	78763	78772	(T)10	56473	56486	(AT)7	78240	78252	(A)13	78723	78732	(T)10
91409	91432	(TA)12	78257	78271	(A)15	79075	79088	(T)14	57688	57698	(A)11	78733	78745	(T)13	78736	78747	(TA)6
91928	91939	(T)12	80116	80133	(AT)9	79119	79129	(A)11	57989	57998	(A)10	80441	80454	(AT)7	78981	78993	(A)13
92119	92132	(A)14	84606	84616	(T)11	80264	80277	(A)14	58281	58295	(A)15	82471	82480	(A)10	80848	80861	(TA)7
93241	93250	(A)10	85739	85752	(AT)7	80696	80705	(A)10	58426	58437	(A)12	85096	85110	(T)15	85507	85518	(T)12
94430	94440	(A)11	85991	86001	(A)11	81212	81223	(A)12	58926	58936	(T)11	86174	86193	(TA)10	86854	86863	(A)10
94763	94772	(T)10	91660	91672	(T)13	81253	81264	(T)12	59404	59419	(A)16	86425	86436	(A)12	92096	92109	(T)14
95181	95190	(A)10	93640	93649	(T)10	81832	81849	(AT)9	59578	59588	(C)11	88320	88331	(T)12	94077	94086	(T)10
95196	95207	(G)12	96640	96652	(A)13	82118	82127	(T)10	60351	60360	(A)10	88418	88430	(T)13	97068	97078	(A)11
100494	100504	(T)11	97827	97840	(A)14	96158	96167	(A)10	61135	61150	(TA)8	90290	90301	(TA)6	98253	98268	(A)16
100797	100806	(T)10	98672	98682	(T)11	100781	100792	(T)12	61244	61253	(T)10	91398	91407	(T)10	99441	99453	(A)13
101898	101909	(T)12	99015	99024	(A)10	100814	100825	(TA)6	61787	61801	(T)15	93372	93381	(T)10	99941	99950	(A)10
102940	102950	(A)11	99512	99522	(A)11	102490	102499	(A)10	62478	62488	(A)11	93676	93685	(A)10	100575	100588	(TA)7
103745	103760	(TA)8	100147	100158	(TA)6	102877	102886	(A)10	63158	63169	(T)12	96225	96259	(ATTAT)7	105612	105621	(T)10
105604	105621	(T)18	104924	104933	(T)10	104789	104799	(T)11	64188	64197	(T)10	96275	96287	(A)13	105646	105655	(T)10
105827	105842	(TA)8	106190	106199	(T)10	106440	106449	(T)10	65967	65977	(T)11	98646	98656	(A)11	106906	106915	(T)10
107593	107602	(A)10	107223	107232	(A)10	107163	107177	(T)15	65980	65989	(A)10	98717	98728	(T)12	107939	107948	(A)10
109020	109032	(T)13	109673	109683	(A)11	107351	107360	(T)10	67904	67916	(T)13	99391	99401	(A)11	110389	110398	(A)10
109863	109873	(A)11	110259	110271	(A)13	109876	109885	(T)10	69132	69145	(T)14	99407	99417	(G)11	110971	110982	(T)12
110356	110367	(T)12	110402	110412	(A)11	112652	112662	(T)11	70474	70484	(A)11	100034	100045	(TA)6	110984	110993	(A)10
			110964	110978	(T)15	112830	112839	(T)10	70934	70957	(AT)12	104836	104853	(TA)9	111123	111133	(A)11
			111442	111451	(A)10				71967	71981	(T)15	107107	107117	(A)11	111685	111701	(T)17
			111536	111545	(C)10				73531	73541	(T)11	107367	107376	(A)10	112262	112273	(C)12
			112257	112266	(A)10				74465	74480	(A)16	109437	109447	(A)11	113032	113041	(A)10
			113677	113686	(T)10				76111	76120	(T)10	110029	110040	(A)12	114452	114461	(T)10
									87279	87293	(AGA)5	110170	110181	(A)12
									87297	87311	(AGA)5	110670	110679	(T)10
									87333	87347	(AGA)5	111147	111160	(A)14
									88356	88367	(A)12	111319	111328	(C)10
									89761	89771	(A)11	112081	112090	(A)10
									92472	92481	(T)10	112865	112878	(TA)7
									92784	92794	(T)11	112972	112981	(T)10
									92825	92835	(A)11	113515	113526	(T)12
									93683	93696	(T)14	114204	114215	(A)12
									93970	93982	(A)13	114885	114896	(T)12
									94644	94658	(T)15
									96004	96018	(TAA)5
									97263	97272	(A)10
									102480	102489	(A)10
