# Supplementary material for: Identification of High Molecular Variation Loci in Complete Chloroplast Genomes of Mammillaria (Cactaceae, Caryophyllales)
Source: Genes (Basel). 2020 Jul 21;11(7):830. doi: 10.3390/genes11070830 (PMC7397273; doi:10.3390/genes11070830)
Supplement: Supplementary file 1 [file genes-11-00830-s001.zip › Supplementary_files/Table_S4_Mammillaria_Chincoyaetal.xls]

## Sheet: S3
Table S4: Percentage of molecular variation estimated between the seven Mammillaria species in paired comparisons of homologous loci (77 coding regions, followed by 103 non-coding regions).
CODING REGIONS
Locus name	alb vs cru	alb vs hui	alb vs pec	alb vs sol	alb vs sup	alb vs zep	cru vs hui	cru vs pec	cru vs sol	cru vs sup	cru vs zep	hui vs pec	hui vs sol	hui vs sup	hui vs zep	pec vs sol	pec vs sup	pec vs zep	sol vs sup	sol vs zep	sup vs zep
accDΨ	11.4117	11.4343	5.19291	12.2882	12.0144	7.14584	7.71835	10.5354	9.03859	1.24481	12.5172	11.2909	8.75236	1.80474	11.2493	0.585366	2.10887	15.3292	8.4722	15.3366	13.3237
atpA	0.721785	0.853018	0.721627	0.721627	0.918434	1.37765	0.131205	0.131205	0.131205	0.196807	1.11524	0.26241	0.26241	0.328012	1.24645	0	0.328012	1.11524	0.328012	1.11524	1.31205
atpB	1.1356	1.0688	0.934996	0.86821	1.26892	1.20214	0.333927	0.467498	0.400712	0.133571	1.66963	0.534283	0.467498	0.467498	1.60285	0.0667854	0.601069	1.46928	0.534283	1.40249	1.80321
atpE	2.43309	2.43309	1.94489	1.94489	2.43112	1.95918	0.486224	0.972447	0.486224	0	2.67423	0.972447	0.486224	0.486224	2.67423	0.486224	0.972447	2.67423	0.486224	2.18801	2.67423
atpFa	1.90024	1.90024	1.18671	1.42405	1.89873	1.89873	0	1.18671	1.42405	0	2.37342	1.18671	1.42405	0	2.37342	0.237342	1.18671	1.66139	1.42405	1.89873	2.37342
atpFb	0	0	0.643777	0	0	0	0	0.643777	0	0	0	0.643777	0	0	0	0.643777	0.643777	0.643777	0	0	0
atpH	0.406504	0.406504	0.405954	0.405954	0.405954	0.405954	0	0	0	0	0	0	0	0	0	0	0	0	0	0	0
atpI	0.672043	0.672043	0.403045	0.671742	0.671742	1.07479	0	0.268697	0.268697	0	0.671742	0.268697	0.268697	0	0.671742	0.268697	0.268697	0.671742	0.268697	0.671742	0.671742
ccsA	1.01937	1.1213	0.815217	1.01902	1.01902	1.52853	0.305707	0.815217	1.01902	0.203804	1.52853	0.91712	1.12092	0.305707	1.63043	0.203804	0.815217	1.32473	1.01902	1.52853	1.52853
cemA	0.57971	0.57971	0.57943	0.434573	0.57943	0.724288	0	0.869145	0.724288	0	1.014	0.869145	0.724288	0	1.014	0.144858	0.869145	1.014	0.724288	0.869145	1.014
clpP	12.381	13.1746	10.7879	10.7879	12.8503	9.11355	1.33259	4.28807	4.28807	1.83232	11.8028	5.1127	5.1127	2.99833	12.1016	0	4.61792	10.1594	4.61792	10.1594	12.251
clpPΨ	4.65116	4.65116	4.81651	4.64217	4.0619	7.56881	1.16054	1.74081	1.16054	0.580271	5.22244	0.580271	0	0.580271	4.64217	0.580271	1.16054	4.81651	0.580271	4.64217	4.64217
infA	6.82731	6.82731	6.41711	6.81818	7.21925	3.96301	0	1.20321	1.60428	1.20321	7.8329	1.20321	1.60428	1.20321	7.8329	0.40107	1.60428	7.04961	2.00535	6.65796	8.22454
matK	0.717547	0.717547	0.847826	0.847826	0.717391	1.63043	0	0.130435	0.130435	0	1.30435	0.130435	0.130435	0	1.30435	0	0.130435	1.43478	0.130435	1.43478	1.30435
ndhBΨ	1.7294	1.56394	2.65487	3.57393	1.74419	3.12741	0.839291	2.32054	2.99484	1.02389	2.76545	2.1349	2.70438	0.93081	2.22154	1.86858	2.59419	3.13268	2.60627	22.2125	2.49461
ndhDΨ	1.74216	1.74216	1.50929	1.27709	2.20588	2.43808	0	2.18023	2.18023	0.434153	4.26743	2.18023	2.18023	0.434153	4.26743	0.441826	2.17077	3.41394	2.17077	3.41394	4.26743
petA	0.623053	0.623053	0.622837	0.622837	0.622837	0.83045	0	0.415225	0.415225	0	0.83045	0.415225	0.415225	0	0.83045	0	0.415225	0.622837	0.415225	0.622837	0.83045
petB	1.23457	1.23457	0.92545	0.771208	1.23393	1.23393	0	0.616967	0.462725	0	1.23393	0.616967	0.462725	0	1.23393	0.154242	0.616967	0.92545	0.462725	0.771208	1.23393
petD	0.389864	0.389864	0.387347	0.187149	0.38961	0.979752	0	0.387347	0.374298	0	1.36364	0.387347	0.374298	0	1.36364	0.561447	0.387347	1.35571	0.374298	1.12289	1.36364
petG	0	0	0	0	0	1.74927	0	0	0	0	1.74927	0	0	0	1.74927	0	0	1.74927	0	1.74927	1.74927
petL	2.08333	2.08333	2.07612	2.07612	3.11419	3.11419	0	0	0	1.03806	1.03806	0	0	1.03806	1.03806	0	1.03806	1.03806	1.03806	1.03806	2.07612
petN	1.11111	1.11111	1.10701	1.10701	1.10701	1.10701	0	0	0	0	0	0	0	0	0	0	0	0	0	0	0
psaA	0.488238	0.577008	0.443787	0.399408	0.532544	0.710059	0.0887574	0.310651	0.266272	0.0443787	0.798817	0.399408	0.35503	0.133136	0.887574	0.0443787	0.35503	0.798817	0.310651	0.754438	0.843195
psaB	0.453515	0.498866	0.498791	0.498791	0.498791	0.680169	0.0453446	0.136034	0.136034	0.0453446	0.498791	0.181378	0.181378	0.0906892	0.544135	0.0906892	0.181378	0.544135	0.181378	0.544135	0.544135
psaC	0.406504	0.406504	0	0	0.405954	0	0	0.405954	0.405954	0	0.405954	0.405954	0.405954	0	0.405954	0	0.405954	0	0.405954	0	0.405954
psaI	2.7027	2.7027	1.79641	1.79641	2.69461	1.79641	0	0.898204	0.898204	0	2.69461	0.898204	0.898204	0	2.69461	0	0.898204	1.79641	0.898204	1.79641	2.69461
psaJ	2.8169	2.8169	3.51288	3.51288	3.51288	2.8103	0	2.12264	2.12264	0.707547	2.12264	2.12264	2.12264	0.707547	2.12264	0	2.83019	2.83019	2.83019	2.83019	2.83019
psbA	0.282486	0.282486	0.37653	0.37653	0.282397	0.564794	0	0.0941324	0.0941324	0	0.470662	0.0941324	0.0941324	0	0.470662	0	0.0941324	0.564794	0.0941324	0.564794	0.470662
psbB	0.392927	0.392927	0.523789	0.523789	0.392842	0.523789	0	0.261894	0.261894	0	0.392842	0.261894	0.261894	0	0.392842	0	0.261894	0.523789	0.261894	0.523789	0.392842
psbC	0.632911	0.632911	0.773377	0.773377	0.632763	0.632763	0	0.281228	0.281228	0	0.562456	0.281228	0.281228	0	0.562456	0	0.281228	0.70307	0.281228	0.70307	0.562456
psbD	1.03578	0.94162	0.941324	0.941324	1.03546	0.847192	0.0941324	0.470662	0.470662	0	0.564794	0.37653	0.37653	0.0941324	0.470662	0	0.470662	0.470662	0.470662	0.470662	0.564794
psbE	1.5873	1.5873	1.5852	1.5852	1.5852	1.5852	0	0	0	0	0	0	0	0	0	0	0	0	0	0	0
psbF	0.833333	0.833333	0.831025	0.831025	0.831025	0.831025	0	0	0	0	1.66205	0	0	0	1.66205	0	0	1.66205	0	1.66205	1.66205
psbH	1.35135	1.35135	0.449775	0.449775	2.24888	0.89955	0	0.89955	0.89955	0.89955	1.34933	0.89955	0.89955	0.89955	1.34933	0	1.7991	0.449775	1.7991	0.449775	2.24888
psbI	0.900901	0.900901	0.898204	0.898204	0.898204	0.898204	0	0	0	0	1.79641	0	0	0	1.79641	0	0	1.79641	0	1.79641	1.79641
psbJ	0.813008	0.813008	0.810811	1.62162	0.810811	0.810811	0	0	0.810811	0	0	0	0.810811	0	0	0.810811	0	0	0.810811	0.810811	0
psbK	1.66667	1.66667	1.66359	1.66359	2.21811	3.8817	0	0	0	0.554529	3.32717	0	0	0.554529	3.32717	0	0.554529	3.32717	0.554529	3.32717	3.32717
psbL	0	0	0	0	0	0	0	0	0	0	0	0	0	0	0	0	0	0	0	0	0
psbM	19.0476	18.2692	19.1693	19.1693	18.2109	23.4528	0.967742	3.87097	3.87097	0.967742	15.9875	2.9316	2.9316	0	15.1899	0	2.9316	15.1899	2.9316	15.1899	15.1899
psbN	0.757576	0.757576	0.755668	0.755668	0.755668	1.51134	0	0	0	0	0.755668	0	0	0	0.755668	0	0	0.755668	0	0.755668	0.755668
psbT	0.925926	0.925926	1.84615	1.84615	0.923077	0.923077	0	0.923077	0.923077	0	0	0.923077	0.923077	0	0	0	0.923077	0.923077	0.923077	0.923077	0
psbZ	0.529101	0.529101	0.528169	0.528169	0.528169	0.528169	0	1.05634	1.05634	0	1.05634	1.05634	1.05634	0	1.05634	0	1.05634	1.05634	1.05634	1.05634	1.05634
rbcL	0.4851	0.4158	0.34642	0.34642	0.415704	0.692841	0.0692841	0.277136	0.277136	0.0692841	0.623557	0.207852	0.207852	0	0.554273	0	0.207852	0.484988	0.207852	0.484988	0.554273
rpl14	1.0929	1.0929	0.818926	0.818926	1.0919	1.0919	0	0.272975	0.272975	0	1.63785	0.272975	0.272975	0	1.63785	0	0.272975	1.36488	0.272975	1.36488	1.63785
rpl16	1.70316	1.70316	1.70178	1.70178	1.70178	4.61912	0	0	0	0	3.88979	0	0	0	3.88979	0	0	3.88979	0	3.88979	3.88979
rpl20	1.25313	1.25313	2.25376	2.00334	1.75292	2.73405	0	1.5025	1.25209	0.500835	3.9768	1.5025	1.25209	0.500835	3.9768	0.250417	2.00334	4.971	1.75292	4.72245	4.4739
rpl22	2.20994	2.39411	2.57669	2.94479	2.57669	6.25767	0.184049	0.736196	1.10429	0.368098	6.07362	0.920245	1.28834	0.552147	6.25767	0.368098	1.10429	6.80982	1.47239	6.99387	6.44172
rpl23Ψ	0	0	0.744417	0	0	0.767263	0	0.744417	0	0	0.767263	0.744417	0	0	0.767263	0.744417	0.744417	23.3898	0	0.767263	0.767263
rpl2	1.45455	1.69697	1.69628	1.57512	1.45396	2.66559	0.242326	0.484653	0.363489	0	2.05977	0.484653	0.363489	0.242326	2.05977	0.121163	0.484653	2.05977	0.363489	1.93861	2.05977
rpl32	0.512821	0.512821	0	0	1.02389	2.04778	0	0.511945	0.511945	0.511945	2.55973	0.511945	0.511945	0.511945	2.55973	0	1.02389	2.04778	1.02389	2.04778	3.07167
rpl36Ψ	4.47761	4.47761	0	4.45545	4.45545	0	0	0	0	0	4.45545	0	0	0	4.45545	0	0	0	0	4.45545	4.45545
rpoA	1.93237	2.22222	1.90416	3.19664	2.81736	1.75382	0.291451	1.0533	2.04016	0.580645	2.9942	1.14906	2.13731	0.677419	3.09079	0.382287	0.957549	2.85624	1.26665	4.26219	3.88601
rpoB	1.83287	1.86393	1.83325	1.70843	1.77055	1.83268	0.280607	0.841821	0.623571	0.155893	2.20543	0.810642	0.592392	0.187071	2.23649	0.21825	0.717107	2.1433	0.530035	2.01905	2.11224
rpoC1	2.04978	1.95217	1.65908	1.70787	2.04945	2.14704	0.293638	0.685155	0.734095	0.342577	1.81077	0.685155	0.734095	0.244698	1.95759	0.0489396	0.636215	1.51713	0.685155	1.56607	1.90865
rpoC2	1.40741	1.4321	1.33322	1.35791	1.45667	1.75946	0.224029	0.82144	0.846333	0.248921	2.03659	0.846333	0.871225	0.273813	2.01176	0.0248921	0.871225	1.93725	0.896117	1.96208	1.98692
rps11	5.03597	5.7554	3.35463	3.59425	5.51118	5.51118	0.71885	4.3131	4.07348	1.4377	7.66773	5.03195	4.79233	2.15655	8.38658	0.239617	5.27157	5.99042	5.03195	5.7508	8.14696
rps12a	2.5641	2.5641	0	0	2.55682	2.55682	0	2.55682	2.55682	0	5.11364	2.55682	2.55682	0	5.11364	0	2.55682	2.55682	2.55682	2.55682	5.11364
rps12b	0	0	0	0	0	0.432277	0	0	0	0	0.432277	0	0	0	0.432277	0	0	0.432277	0	0.432277	0.432277
rps12c	0	0	0	0	0	3.65854	0	0	0	0	3.65854	0	0	0	3.65854	0	0	3.65854	0	3.65854	3.65854
rps12d	3.4188	4.2735	2.55682	2.55682	5.11364	6.81818	0.852273	4.26136	4.26136	1.70455	8.52273	5.11364	5.11364	2.55682	8.52273	0	5.96591	8.52273	5.96591	8.52273	8.52273
rps14	0.990099	1.32013	0.659341	0.659341	1.97802	1.31868	0.32967	0.32967	0.32967	0.989011	1.64835	0.659341	0.659341	1.31868	1.97802	0	1.31868	1.31868	1.31868	1.31868	1.97802
rps15	2.99625	3.37079	1.87032	1.87032	2.99252	2.99252	0.374065	1.87032	1.87032	0	4.48878	2.24439	2.24439	0.374065	4.86284	0	1.87032	2.61845	1.87032	2.61845	4.48878
rps16Ψ	0	0	0	0	0	12.2124	0	0	0	0	12.2124	0	0	0	12.2124	0	0	12.2124	0	12.2124	12.2124
rps18Ψ	4.0107	4.0107	4.49309	3.2057	4.80855	8.64055	1.06857	3.2057	3.2057	1.86999	8.01425	2.67142	2.67142	1.33571	8.54853	0.801425	3.73998	10.7143	4.00712	7.74711	7.76786
rps19	0.516796	1.22549	1.29088	1.73035	1.1811	3.09811	0.734694	0.774527	1.29776	0.708661	2.58176	1.46939	1.08147	1.35034	2.69388	1.08147	1.41732	2.83993	1.69731	2.59553	3.07087
rps2	1.62602	1.49254	1.76311	1.76311	1.76072	2.30561	0.13544	1.48984	1.48984	0.13544	2.57336	1.35624	1.35624	0.27088	2.44123	0	1.62528	2.71248	1.62528	2.71248	2.7088
rps3	3.56125	3.7037	2.84765	2.84765	3.70195	3.41718	0.14549	1.74588	1.74588	1.4549	3.63725	1.89137	1.89137	1.60039	3.78274	0.297471	2.0823	2.80098	2.0823	2.65356	3.98034
rps4	2.14521	2.14521	1.64926	1.64926	2.30896	2.30896	0	0.824629	0.824629	0.164926	2.47389	0.824629	0.824629	0.164926	2.47389	0	0.989555	1.97911	0.989555	1.97911	2.63881
rps7	4.4586	4.24628	3.39463	3.18246	4.66761	6.70391	0.212164	1.69731	1.90948	0.636492	7.12291	1.48515	1.69731	0.424328	6.91341	0.212164	1.90948	6.70391	2.12164	6.49441	7.12291
rps8	2.71605	2.22222	1.97368	1.97368	1.97368	2.46711	0.493421	1.48026	1.48026	0.740132	2.46711	1.23355	1.23355	0.246711	2.22039	0	0.986842	2.46711	0.986842	2.46711	1.97368
ycf1	3.36788	3.06632	3.47417	3.53672	3.3366	2.2844	0.234982	1.43207	1.32111	0.433109	2.22813	1.32466	1.26552	0.395731	2.15801	0.30285	1.4313	2.14925	1.33968	2.11003	2.25944
ycf2Ψ	3.42205	3.80228	5.31646	4.93671	3.79747	6.4557	0.379747	1.89873	1.51899	0.379747	4.55696	2.27848	1.89873	0	4.93671	0.379747	2.27848	4.93671	1.89873	4.55696	4.93671
ycf3a	0.645161	0.645161	0.643777	0.643777	0.643777	2.57511	0	0	0	0	1.93133	0	0	0	1.93133	0	0	1.93133	0	1.93133	1.93133
ycf3b	0	0	0.441826	0.441826	0	0.441826	0	0.441826	0.441826	0	0.441826	0.441826	0.441826	0	0.441826	0	0.441826	0.883652	0.441826	0.883652	0.441826
ycf3c	0.793651	0.793651	0.791557	0.791557	0.791557	1.58311	0	0	0	0	0.791557	0	0	0	0.791557	0	0	0.791557	0	0.791557	0.791557
ycf4	2.18579	1.45719	1.82039	1.63835	1.45631	2.72562	0.183374	1.09223	0.910194	0.183374	1.99155	1.63835	1.45631	0	2.72562	0.182039	1.63835	3.08904	1.45631	2.90733	2.72562
ycf68Ψ	1.27226	1.27226	1.53715	1.28096	1.27119	1.53715	0	0.762712	0.508475	0	2.28814	0.762712	0.508475	0	2.28814	0.256191	0.762712	2.56191	0.508475	2.30572	2.28814
NON-CODING REGIONS
Locus name	alb vs cru	alb vs hui	alb vs pec	alb vs sol	alb vs sup	alb vs zep	cru vs hui	cru vs pec	cru vs sol	cru vs sup	cru vs zep	hui vs pec	hui vs sol	hui vs sup	hui vs zep	pec vs sol	pec vs sup	pec vs zep	sol vs sup	sol vs zep	sup vs zep
accDΨ-trnM-CAU	31.6987	31.668	43.4372	37.4352	36.0553	36.1896	9.20388	36.8191	33.1778	4.34959	29.3294	36.2559	34.9961	9.34283	36.1652	12.5395	40.5526	41.4146	31.301	45.6543	41.088
atpA-atpF	4.16667	4.16667	6.94444	6.94444	4.16667	4.16667	1.38889	9.72222	9.72222	1.38889	1.38889	8.95522	8.95522	1.44928	1.49254	0	10.1449	1.49254	10.1449	1.49254	1.44928
atpB-rbcL	6.11222	7.08915	5.46667	4.20624	5.66229	8.62745	0.906344	3.62903	3.52823	3.22581	7.51503	4.21622	4	2.43902	8.63931	0.405954	3.66226	9.07895	3.56053	7.89474	7.38119
atpF-atpF	1.91781	1.92044	2.05198	1.92308	3.54707	2.20994	0.275862	1.23119	1.09739	1.37174	1.92572	1.23119	1.23457	1.50892	1.92837	0.687758	2.7248	1.92572	2.72851	1.9337	3.9726
atpF-atpH	1.42857	1.19048	2.3753	2.3753	1.66667	2.85714	0.714286	1.90024	1.42518	0.238095	2.61905	1.66271	1.66271	0.952381	2.38095	0.47619	2.13777	2.85714	1.66271	3.09524	2.85714
atpH-atpI	3.67347	2.85714	2.6694	2.46407	3.44828	3.49076	0.816327	2.65306	2.44898	0.608519	5.30612	1.83673	1.63265	0.608519	4.4898	0.205761	2.23124	3.90947	2.0284	3.7037	4.86815
atpI-rps2	1.65746	1.10497	2.76243	2.20994	1.10497	2.76243	0.552486	2.76243	2.20994	0.552486	2.76243	2.20994	1.65746	0	2.76243	0.552486	2.20994	2.76243	1.65746	2.20994	2.76243
ccsA-trnL-UAG	3.63636	2.72727	3.63636	3.6036	4.54545	6.36364	0.909091	0.917431	0.900901	2.77778	5.71429	0.909091	0.900901	2.72727	6.36364	0.900901	2.75229	6.42202	2.7027	6.30631	11.7647
cemA-ycf4	3.90836	3.89262	3.53741	2.97297	3.91892	0.829876	0.210526	1.50685	1.90996	0.842105	1.69492	1.63711	1.90217	0.83682	1.47368	0.827586	2.06044	0.554785	1.77839	0.552486	1.65975
clpPΨ-psbB	13.9961	11.1111	14.3673	13.1679	15.3921	6.92194	0.34904	4.47761	4.15225	2.59067	4.68637	3.00501	3.13589	1.5544	2.65487	1.66389	4.62046	3.35475	4.13793	3.38861	3.51506
clpP-rps12	0	0	0	0	0	0	0	0	0	0	0	0	0	0	0	0	0	0	0	0	0
infA-rps8	9.52381	9.52381	13	13	9.52381	21.6981	0	9.52381	9.52381	0	19.8198	9.52381	9.52381	0	19.8198	0	9.52381	24.5283	9.52381	24.5283	19.8198
matK-trnK	1.06007	1.06007	0.706714	1.06007	1.06007	2.12014	0	0.70922	1.07143	0	2.4911	0.70922	1.07143	0	2.4911	0.70922	0.70922	2.83688	1.07143	2.84698	2.4911
ndhBΨ-ycf2Ψ	5.75139	4.45269	2.78293	2.5974	3.8961	13.211	5.42373	6.10169	6.44068	4.0678	15.1242	3.38983	3.72881	2.0339	17.833	0.342466	2.37288	17.1558	2.71186	17.1558	17.6072
ndhDΨ-ccsA	2.1978	2.22222	2.77778	2.77778	6.40669	4.98615	0.505051	1.51515	2.01005	4.83092	2.57235	1.03093	1.53846	5.31401	2.27273	0.512821	6.28019	2.92208	6.25	3.24675	6.81818
ndhFΨ-trnN-GUU	14.0496	14.2562	14.4628	27.3784	13.5524	11.157	0.619835	9.0573	23.1733	0.619835	9.80392	9.0573	22.6611	0.826446	9.80392	0.10846	8.87246	1.28205	22.6611	0.21692	9.60784
ndhG-psaC	4.30108	4.58221	2.74725	2.47253	3.81471	3.81471	1.07527	2.15633	1.88679	1.88679	5.64516	2.43243	2.16216	2.15633	5.37634	0.343643	1.91781	4.69208	1.64384	4.39883	5.43478
petA-cemA	1.85874	1.47601	1.50943	1.88679	1.84502	4.5283	0.760456	1.14943	1.14943	0.380228	3.83142	0.760456	0.760456	0.380228	3.42205	0.389105	1.14068	3.11284	1.14068	3.125	3.80228
petB-petD	2.3374	2.43408	2.55403	1.99005	2.2335	2.3374	0.609756	1.47348	1.29611	0.508647	2.65306	1.37525	1.19166	0.70922	2.54065	0.491159	1.66994	2.75049	1.39581	2.6973	2.74669
petD-rpoA	1.53846	1.53846	0.769231	4.92958	1.31579	3.84615	0	0.775194	4.96454	0.662252	3.84615	0.775194	4.96454	0.662252	3.84615	2.91971	0.662252	3.84615	5.29801	7.74648	3.28947
petL-petG	2.33918	2.84091	2.27273	2.31214	2.92398	2.90698	1.13636	0.568182	0.578035	0.584795	2.90698	0.568182	1.13636	1.70455	3.40909	0.568182	1.13636	2.84091	1.15607	2.89017	3.48837
petN-psbM	1.74825	1.66084	2.25891	2.17202	1.66084	2.19106	0.379267	1.14638	1.14638	0.126422	6.57396	1.0582	1.0582	0.252845	6.70038	0.441306	1.0582	2.92553	1.0582	1.85349	6.57396
psaA-ycf3	11.3869	1.54015	10.3499	10.9329	2.41228	1.91458	0.551268	2.4	2.07006	0.549451	2.27273	1.87431	1.76211	0.770077	1.87638	0.958466	2.08791	2.08333	2.19539	1.91388	1.86813
psaB-psaA	0	0	0	0	0	0	0	0	0	0	0	0	0	0	0	0	0	0	0	0	0
psaC-ndhDΨ	14.4737	4.1958	3.4965	3.4965	14.6853	3.52113	10.5263	11.1842	11.1842	0.657895	12.5	0.704225	0.704225	10.5634	3.52113	0	11.2676	2.8169	11.2676	2.8169	11.2676
psaI-psaB	4.38596	5.26316	4.38596	4.38596	6.14035	2.63158	0.877193	3.50877	3.50877	1.75439	4.46429	4.38596	4.38596	1.75439	4.38596	0	5.26316	6.14035	5.26316	6.14035	5.26316
psbA-trnH-GUU	1.67224	2.00669	2.34114	1.65563	1.67224	3.02013	0.33557	1.67785	0.996678	0	3.69128	2.01342	1.3289	0.33557	4.02685	0.996678	1.67785	4.02685	0.996678	3.65449	3.69128
psbB-psbT	2.32558	2.32558	2.27273	4.5977	2.32558	0.588235	0	1.69492	2.28571	0	1.74419	1.69492	2.28571	0	1.74419	1.13636	1.69492	1.70455	2.28571	1.14943	1.74419
psbC-trnS-UGA	0.793651	2.38095	2.75591	2.3622	0.793651	3.96825	2	1.97628	1.58103	0.4	4.01606	1.97628	1.58103	1.6	4.8	0.395257	1.97628	4.74308	1.58103	4.34783	4
psbE-petL	2.46479	2.57913	2.09059	2.09546	2.34742	1.52941	0.591716	2.1102	2.11516	0.119474	1.67264	2.22482	2.23005	0.473373	1.77515	0.117233	1.99297	1.7585	1.99765	1.76263	1.67264
psbF-psbE	0	0	12.5	12.5	0	0	0	12.5	12.5	0	0	12.5	12.5	0	0	0	12.5	12.5	12.5	12.5	0
psbH-petB	2.51836	2.83316	3.68034	3.77754	3.9916	2.62605	0.52687	0.632911	0.630915	0.630915	2.52898	0.948367	0.946372	0.84122	2.83912	0.105263	0.947368	2.4236	0.945378	2.41597	2.62605
psbI-trnS-GCU	7.80488	6.82927	6.77083	7.8125	7.17949	5.20833	2.01342	4.10256	4.14508	3.33333	4.69799	4.61538	12.8492	2.66667	4.72973	1.10497	5.43478	2.76243	4.94505	1.67598	5.03597
psbJ-psbL	1.36054	1.36054	2.64901	1.98675	2.02703	4.08163	0	1.36054	0.680272	1.38889	2.7972	1.36054	0.680272	1.38889	2.7972	0.680272	2.7027	4.08163	2.02703	3.40136	4.16667
psbK-psbI	3.7694	6.36792	2.7088	2.7088	3.14607	3.76471	0.443459	1.99557	1.99557	1.33038	4.85651	1.1236	1.12613	1.11857	7.29412	0.226244	1.79775	4.03587	1.79775	3.82022	4.6875
psbL-psbF	7.40741	7.40741	10.7143	7.40741	7.40741	3.7037	0	3.57143	0	0	3.7037	3.57143	0	0	3.7037	3.57143	3.57143	7.14286	0	3.7037	3.7037
psbM-trnE	3.80711	3.79747	3.41772	3.41772	3.90428	15.4167	0.12837	0.884956	0.884956	0.255428	12.4365	0.882724	0.882724	0.255428	12.4051	0	1.12923	9.03308	1.12923	12.2042	12.3426
psbN-psbH	1.0989	1.0989	0	0	1.0989	4.3956	0	1.0989	1.0989	0	3.2967	1.0989	1.0989	0	3.2967	0	1.0989	4.3956	1.0989	4.3956	3.2967
psbT-psbN	1.5625	1.5625	1.5625	3.125	1.5625	3.125	0	0	1.5625	0	4.6875	0	1.5625	0	4.6875	1.5625	0	4.6875	1.5625	6.25	4.6875
rbcL-petA	2.76243	2.99003	4.57516	4.59402	2.76243	5.03919	0.318471	1.02157	1.11111	0.636943	2.37838	1.13766	1.33333	0.638978	3.59629	0.889878	0.796359	4.32802	1.11111	4.33333	3.47072
rpl14-rpl16	3.4965	3.4965	4.1958	4.1958	9.09091	6.99301	0	0.704225	0.704225	0.699301	4.22535	0.704225	0.704225	0.699301	4.22535	0	1.3986	3.52113	1.3986	3.52113	4.1958
rpl16-rps3	3.87898	3.64624	2.32739	2.01707	1.93798	4.47186	0.679612	4.27184	4.07371	3.67861	8.94386	3.8835	3.78274	3.48837	8.65842	0.484966	1.54889	8.45204	1.16167	8.35708	8.92688
rpl20-rps12	2.04604	2.8133	1.6624	1.79028	2.04866	1.40485	0.902062	1.15533	1.2837	0.514139	2.17114	1.92555	2.05392	1.41388	2.93742	0.128535	1.41207	1.66028	1.54044	1.78799	2.29885
rpl22-rps19	9.23077	9.23077	7.69231	7.69231	10.7692	5.88235	0	1.53846	1.53846	1.53846	11.7647	1.53846	1.53846	1.53846	11.7647	0	3.07692	10.2941	3.07692	10.2941	13.2353
rpl2-rpl23Ψ	0	0	1.96078	0	0	4.6875	0	1.96078	0	0	4.6875	1.96078	0	0	4.6875	1.96078	1.96078	3.92157	0	4.6875	4.6875
rpl32-ndhFΨ	2.43572	2.49633	5.10367	4.78469	2.5572	2.1645	1.4658	4.20712	3.94737	1.47541	1.92926	4	3.73984	1.30719	1.75159	0.796813	3.69775	1.6129	3.43137	1.37795	2.07337
rpoA-rps11	2.8169	4.22535	2.8169	2.8169	1.40845	2.8169	4.22535	5.6338	5.6338	1.40845	5.6338	7.04225	7.04225	2.8169	5.6338	0	4.22535	7.04225	4.22535	7.04225	4.22535
rpoB-trnC-GCA	3.08642	3.43915	3.07557	3.07828	3.26279	3.71353	0.177148	2.20459	2.29479	0.265722	4.0493	2.56184	2.65487	0.44287	4.50928	0.462963	2.38095	4.12281	2.47132	3.86304	4.22535
rpoC1-rpoB	3.44828	6.89655	0	0	0	3.44828	3.44828	3.44828	3.44828	3.44828	6.89655	6.89655	6.89655	6.89655	10.3448	0	0	3.44828	0	3.44828	3.44828
rpoC2-rpoC1	2.22222	2.77778	1.66667	1.66667	2.77778	1.10497	0.555556	1.11111	1.11111	0.555556	2.20994	1.66667	1.66667	1.11111	2.76243	0	1.66667	1.65746	1.66667	1.65746	2.76243
rps11-rpl36Ψ	9.84848	3.7037	8.27068	9.09091	4.44444	6.66667	2.18978	3.7037	2.98507	1.45985	4.44444	2.22222	2.22222	0.740741	4.44444	0.75188	2.96296	5.26316	2.96296	6.76692	3.7037
rps12-clpPΨ	5.6338	5.6338	2.8169	2.8169	4.22535	4.22535	0	5.6338	5.6338	1.40845	7.04225	5.6338	5.6338	1.40845	7.04225	0	4.22535	4.22535	4.22535	4.22535	5.6338
rps12-rps12	1.1257	1.1257	0.938086	0.750469	0.938086	1.1257	0.375235	0.562852	0.375235	0.187617	1.1257	0.562852	0.375235	0.187617	1.1257	0.187617	0.375235	0.938086	0.187617	0.750469	0.938086
rps12-rps7	1.88679	1.88679	1.88679	1.88679	1.88679	1.88679	0	0	0	0	3.77358	0	0	0	3.77358	0	0	3.77358	0	3.77358	3.77358
rps12-trnG	4.8951	4.1958	4.8951	4.8951	5.59441	6.29371	0.704225	1.40845	1.40845	2.11268	3.52113	0.704225	0.704225	1.40845	2.8169	0	0.704225	2.8169	0.704225	2.8169	3.52113
rps14-accDΨ	2.6694	3.23974	4.72103	4.13043	1.94805	11.2281	1.22699	3.25866	3.86965	0.817996	3.50195	3.85439	4.49679	1.29032	3.67347	0.652174	2.99786	3.71134	3.64026	3.91753	3.46939
rps15-ndhG	2.96296	4.44444	2.96296	3.7037	2.96296	4.44444	1.48148	0	0.740741	0	2.22222	1.48148	2.22222	1.48148	3.7037	0.740741	0	2.22222	0.740741	2.96296	2.22222
rps16Ψ-trnK	1.09718	1.09718	0.944882	0.786164	1.0989	10.5072	0	1.55039	1.39535	0.310078	1.86047	1.55039	1.39535	0.310078	1.86047	0.310559	1.39752	1.86916	1.39752	1.86335	1.86335
rps2-rpoC2	1.76678	1.76678	1.76678	1.41343	1.76678	7.42049	0	2.82686	2.4735	0	9.18728	2.82686	2.4735	0	9.18728	1.06007	2.82686	9.18728	2.4735	8.83392	9.18728
rps3-rpl22	0	0	0	0	0	0	0	0	0	0	0	0	0	0	0	0	0	0	0	0	0
rps4-trnT-UGU	10.6628	10.951	2.88184	2.88184	10.951	2.82776	0.353357	5.65371	5.65371	0.353357	7.96915	6.00707	6.00707	0.706714	9.2545	0	6.00707	2.31362	6.00707	2.31362	8.22622
rps7-ndhBΨ	1.26984	1.5873	1.5873	1.5873	1.26984	1.5873	0.31746	0.952381	0.952381	0.634921	0.952381	1.26984	1.26984	0.952381	1.26984	0	1.5873	0.634921	1.5873	0.634921	1.5873
rps8-rpl14	3.06748	3.06748	4.29448	3.68098	3.06748	6.74847	0	3.06748	3.10559	0.621118	8.1761	3.06748	3.10559	0.621118	8.1761	0.613497	3.06748	9.20245	2.48447	9.31677	8.07453
rrn16-trnV-GAC	5.80913	5.80913	5.80913	5.80913	6.61157	4.4898	0	3.3195	3.3195	1.65289	7.34694	3.3195	3.3195	1.65289	7.34694	0	4.13223	6.93878	4.13223	6.93878	8.13008
rrn4.5-rrn23	1.02041	1.02041	1.02041	1.02041	1.02041	4.08163	0	0	0	0	3.06122	0	0	0	3.06122	0	0	3.06122	0	3.06122	3.06122
rrn5-rrn4.5	13.5338	16.2162	13.6463	12.0482	18.0897	18.1081	31.5657	35.3326	28.1063	13.5849	8.78713	28.6813	26.2169	31.2583	9.77157	7.25126	28.821	7.33262	24.1935	5.67613	11.4525
trnC-GCA-petN	2.31405	2.47525	2.30263	1.96721	2.14521	3.32226	0.660066	1.31579	1.31148	0.330033	2.47934	1.48026	1.47541	0.658979	2.80528	0.494234	1.31579	2.66223	0.983607	2.62295	2.47525
trnD-GUC-trnT-GGU	2.95359	3.37553	2.95359	1.68776	2.95359	4.14938	0.429185	1.71674	1.28755	0	2.53165	2.14592	1.71674	0.429185	2.95359	1.28755	1.71674	2.95359	1.28755	2.53165	2.53165
trnE-trnY	0	0	0	0	0	3.125	0	0	0	0	3.125	0	0	0	3.125	0	0	3.125	0	3.125	3.125
trnF-GAA-psbJ	14.9669	15.3439	2.42634	2.61324	15.3236	2.80702	0.550206	15.8245	16.1725	0.549451	8.95317	14.4357	16.245	0.412655	7.30028	0.866551	14.5478	3.63951	16.2234	3.83275	9.21596
trnfM-CAU-rps14	3.94737	3.94737	4.60526	4.60526	3.94737	2.5641	0	0.657895	0.657895	0	2.5641	0.657895	0.657895	0	2.5641	0	0.657895	3.20513	0.657895	3.20513	2.5641
trnG-trnG	2.32897	1.60116	1.74672	2.04082	1.74672	2.33577	0.145773	1.74927	1.02041	0.291545	3.05677	0.728863	0.875912	0.145985	2.03785	0.58309	0.874636	1.89229	1.0219	2.33236	2.18341
trnG-trnR-UCU	2.8169	3.52113	4	3.3557	2.7972	4.37956	0.704225	2	0.671141	0.699301	3.52113	2.66667	1.34228	1.3986	3.52113	1.33333	1.33333	4	1.33333	3.3557	3.4965
trnG-GCC-trnfM-CAU	0.961538	1.44231	0.938967	0.956938	0.961538	1.92308	0.961538	0.938967	0.956938	0.480769	2.88462	1.40845	1.43541	0.483092	2.40385	0.469484	0.938967	2.8169	0.956938	2.87081	2.40385
trnI-CAU-ycf2	8.8	13.7615	9.17431	11.0092	11.0092	6.42202	1.6	8	8	6.4	8.73016	0.917431	2.75229	1.83486	10	1.9802	2.85714	8.91089	4.7619	10.8911	9.52381
TrnI-GAU-ycf68Ψ	1.79211	1.0772	1.42857	1.25224	1.25673	1.97842	0.896057	0.892857	0.715564	0.537634	2.15054	4.66531	4.47154	0.359066	2.18579	0.265957	0.892857	2.8169	0.715564	2.58824	2.1544
trnI-GAU-rrn16	2.34899	2.01342	1.67785	1.67785	2.01342	3.59477	0.425532	0.851064	0.851064	0.425532	4.93827	0.425532	0.425532	0	4.52675	0	0.425532	4.11523	0.425532	4.11523	4.52675
trnK-matK	0.863309	0.863309	0.862069	1.0043	0.863309	1.72911	0	0.143678	0.286944	0	1.72662	0.143678	0.286944	0	1.72662	0.286944	0.143678	1.72414	0.286944	1.86514	1.72662
trnK-psbA	2.57511	2.57511	3.00429	3.00429	2.57511	4.72103	0	0.429185	0.429185	0	3.86266	0.429185	0.429185	0	3.86266	0	0.429185	4.29185	0.429185	4.29185	3.86266
trnL-CAA-ycf1	4.13534	4.51128	7.08955	6.84932	4.13534	9.81132	0.395257	3.52941	3.21429	0	11.7424	3.92157	3.57143	0.395257	11.3636	1.07143	3.52941	9.02256	3.21429	8.93471	11.7424
trnL-UAA-trnL-UAA	6.44068	6.12245	5.85284	5.72391	4.69799	7.1028	1.87394	2.51256	2.6936	1.18044	5.07614	3.68509	3.37268	2.52951	4.81928	0.502513	3.51759	4.50751	3.18258	4.36975	4.20168
trnL-UAA-trnF-GAA	17.0507	16.7431	1.53061	1.53453	16.8182	2.63158	1.2931	17.9138	17.9545	1.28205	17.6471	17.6072	17.6471	1.7094	17.3302	0.255102	17.6734	1.78571	17.713	1.79028	17.4014
trnL-UAG-rpl32	9.7493	9.60295	9.68421	9.3981	9.55473	4.5584	0.992063	1.29482	1.3712	2.19561	5.17688	1.28713	1.16845	0.987167	4.72103	0.70028	1.09019	4.14258	1.07632	3.99619	4.74547
trnM-CAU-atpE	7.59494	7.98319	6.38298	5.95745	7.14286	9.78723	1.68067	4.64135	4.21941	0.840336	12.2363	5.04202	4.62185	0.840336	11.7647	1.7316	4.20168	9.44206	3.78151	9.13043	11.3445
trnN-GUU-trnR-ACG	28.6792	26.0377	22.6821	22.2222	28.6792	22.575	4.4586	0.840336	0.672269	0.636943	2.12766	1.51515	1.34454	4.48718	2.4911	0.168067	0.673401	5.17529	0.840336	5.16667	2.13144
trnP-UGG-psaJ	21.2617	13.7116	4.51306	4.2654	7.95181	5.22565	1.69082	22.4057	22.8235	1.69082	23.4339	13.5714	12.7962	2.54958	15.0235	0.7109	5.95238	6.32319	5.6872	5.84112	8.80952
trnQ-UUG-rps16Ψ	5.92105	5.92105	5.59211	5.59211	5.92105	11.5132	0	1.49254	1.49254	0	10.0746	1.49254	1.49254	0	10.0746	0	1.49254	9.70149	1.49254	9.70149	10.0746
trnQ-UUG-psbK	1.96078	5.59441	2.80899	2.80899	3.07263	3.17919	7.18039	1.40449	1.68539	0.560224	4.48179	8.05604	8.23117	7.51748	5.29101	0.284091	1.68067	4.20168	1.96078	4.20168	3.91061
trnR-ACG-rrn5	4.90196	5.39216	5.39216	5.39216	5.39216	3.44828	1.51515	1.51515	1.51515	0.507614	4.54545	2.0202	2.0202	2.0202	5.05051	1.0101	2.0202	5.05051	2.0202	5.05051	5.05051
trnR-UCU-atpA	3.77358	5.60748	4.71698	4.71698	4.71698	6.60377	1.86916	0.943396	0.943396	0.943396	4.71698	0.934579	0.934579	1.86916	3.73832	0	1.88679	3.77358	1.88679	3.77358	4.7619
trnS-GCU-clpP	13.3333	17.0455	11.236	17.0455	13.8298	13.9535	4.54545	7.77778	8.88889	6.38298	8.04598	5.61798	5.68182	6.38298	11.6279	2.24719	8.51064	17.9775	9.57447	13.6364	13.8298
trnS-GGA-rps4	2.52809	2.24719	2.43243	2.49307	2.52809	0.280899	0.282486	2.16216	1.94986	0.564972	0.847458	1.89189	1.67131	0.282486	0.847458	0.540541	2.16216	0.540541	1.94986	0.557103	0.847458
trnS-UGA-psbZ	3.2345	3.2345	3.20856	5.32213	3.2345	3.38983	0	0.813008	1.08401	0	2.45902	0.813008	1.08401	0	2.45902	0.273973	0.813008	2.71003	1.08401	4.54545	2.45902
trnT-GGU-psbD	3.64188	3.79363	3.78788	3.78788	3.79363	4.24242	0.304878	1.67173	1.67173	0.457317	2.89193	1.82371	1.82371	0.304878	3.19635	0	1.82371	2.88316	1.82371	2.88316	3.19635
trnT-UGU-trnL-UAA	2.16216	2.34657	2.81195	4.55373	2.34657	4.25926	0.18018	0.878735	1.25673	0.18018	4.5045	0.878735	1.43627	0	4.51264	1.05448	0.878735	4.56942	1.43627	6	4.51264
trnV-GAC-rps12	1.47059	1.60428	1.99468	1.99468	1.3369	3.41207	0.40107	1.32979	1.32979	0.40107	3.28084	1.19681	1.19681	0.534759	3.41207	0	1.19681	3.65535	1.19681	3.65535	3.14961
trnW-CCA-trnP-UGG	3.82514	3.82514	3.82514	3.82514	3.82514	4.91803	0	0	0	0	0.746269	0	0	0	0.746269	0	0	0.746269	0	0.746269	0.746269
ycf1-rps15	4.1841	3.76569	2.51046	2.51046	3.34728	4.04858	0.41841	1.67364	1.67364	0.83682	4.04858	1.25523	1.25523	0.41841	3.64372	0	0.83682	2.42915	0.83682	2.42915	3.23887
ycf2-trnL-CAA	4.97238	6.54762	2.24719	2.24719	4.02299	4.7619	1.10497	5.52486	5.52486	1.65746	5.52486	2.27273	2.27273	1.16279	5.35714	0	2.27273	1.68539	2.27273	1.68539	6.89655
ycf3a-ycf3b	2.04342	1.78571	1.4157	1.41388	2.82776	2.4453	0.383632	1.28041	1.02433	0.256082	3.31633	1.02302	0.895141	0.383632	3.05732	0.25974	2.06186	2.8314	1.80412	2.82776	4.10783
ycf3b-ycf3c	1.5625	1.43229	1.17188	1.04167	1.43229	3.12094	0.131579	0.919842	0.788436	0.131579	2.22513	0.788436	0.65703	0	2.09424	0.131406	0.788436	1.96078	0.65703	1.83007	2.09424
ycf3-trnS-GGA	2.27848	2.65152	2.39295	2.14106	4.39698	2.4173	0.503145	1.37845	1.37845	0.126103	2.90038	1.875	1.875	0.628931	3.77834	0.250627	1.50376	3.50877	1.50376	3.63409	3.02648
ycf4-psaI	1.60772	1.60772	1.60772	1.28617	1.60772	2.2508	0	1.28617	0.96463	0	2.57235	1.28617	0.96463	0	2.57235	0.321543	1.28617	2.57235	0.96463	2.2508	2.57235
alb = M. albiflora, cru = M. crucigera, hui = M. huitzilopochtli, pec = M. pectinifera, sol = M. solisioides, sup = M. supertexta and zep = M. zephyranthoides.
Ψ indicates a potential pseudogene.
a, b, c and d are used to indicate different exons.
